# Supplementary material for: The epidermal bladder cell‐free mutant of the salt‐tolerant quinoa challenges our understanding of halophyte crop salinity tolerance
Source: New Phytol. 2022 Aug 30;236(4):1409–21. doi: 10.1111/nph.18420 (PMC9804403; doi:10.1111/nph.18420)
Supplement: Supplementary file 2 — Table S1 Raw data and additional data related to Fig. 3. Table S2 Raw data and additional data related to Fig. 4. Table S3 Raw data and additional data related to Fig. 5. Please note: Wiley Blackwell are not responsible for the content or functionality of any Supporting Information supplied by the authors. Any queries (other than missing material) should be directed to the New Phytologist Central Office. [file NPH-236-1409-s002.xlsx]

## Sheet: Ark1
	New Phytologist Supporting Information
	Article title: The epidermal bladder cell-free mutant of the salt tolerant quinoa challenges our understanding of halophyte crop salinity tolerance
	Authors: Max William Moog, Mai Duy Luu Trinh, Anton Frisgaard Nørrevang, Amalie Kofoed Bendtsen,
	Cuiwei Wang, Jeppe Thulin Østerberg, Sergey Shabala, Rainer Hedrich, Toni Wendt, Michael Palmgren
	Article acceptance date: 27 July 2022
	Supplementary Figures (See separate file)
	Fig. S1. Identification of epidermal bladder cell-related mutants
	Fig. S2. Classification of leaf positions.
	Fig. S3. Sampling of young leaves.
	Fig. S4. The physiological parameters of ebcf and WT plants were identical.
	Fig. S5. EBCs accumulate high concentrations of chloride.
	Fig. S6. Mechanical removal of EBCs does not affect growth at 400 mM NaCl in a variety of quinoa cultivars.
	Fig. S7. EBCs are not able to remove relevant amounts of Na+ from the leaf in cultivars with varying tolerance and EBC fractions.
	Fig. S8. High K+/Na+ ratios only in young leaves during salt stress.
	Fig. S9. EBCs accumulate K+ over Na+.
	Fig. S10. Microscopy analysis of EBCs.
	Supplementary Tables
	Table S1. Raw data and additional data related to Figure 3.
	Table S2. Raw data and additional data related to Figure 4.
	Table S3. Raw data and additional data related to Figure 5.

## Sheet: Table S1.
	Table S1. Raw data and additional data related to Figure 3.
	cv. 5206 wild type
	Salt Treatment	Sample	Replica	FW	DW	Water content [%]	Water fraction		mg in sample	µmol in sample	mg/g FW	mg/g DW	µmol/g FW	µmol/g DW	mM		mg in sample	µmol in sample	mg/g FW	mg/g DW	µmol/g FW	µmol/g DW	mM
									Sodium								Potassium
	0 mM NaCl	Young	1	137.7	24.1	82.4982	113.6		0.0238974	1.03948	0.173547	0.991595	7.54888	43.132	9.15036		1.28257	32.8038	9.31426	53.2188	238.227	1361.15	288.766
			2	124.7	20.7	83.4002	104		0.0101834	0.442952	0.0816628	0.491949	3.55214	21.3986	4.25915		1.19473	30.557	9.58081	57.7163	245.044	1476.18	293.817
			3	115.4	18.7	83.7955	96.7		0.0165387	0.719392	0.143316	0.88442	6.2339	38.4702	7.43942		1.02684	26.263	8.89809	54.9112	227.583	1404.44	271.593
			4	130.4	20.9	83.9724	109.5		0.0136397	0.593296	0.104599	0.65262	4.54982	28.3874	5.41823		1.28062	32.7539	9.82072	61.2738	251.18	1567.17	299.122
			5	109.4	18.8	82.8154	90.6		0.00784193	0.341105	0.0716812	0.417124	3.11796	18.1439	3.76496		1.10883	28.3601	10.1356	58.9804	259.233	1508.52	313.025
			6	122.8	23.5	80.8632	99.3		0.0141972	0.617546	0.115613	0.604138	5.02887	26.2785	6.21899		1.1303	28.9093	9.20444	48.0981	235.418	1230.18	291.131
			Average value			80.5125					0.11507	0.673641	5.00526	29.3018	6.04185				9.49231	55.6998	242.781	1424.61	292.909
		Intermediate	1	254.3	33.1	86.9839	221.2		0.114767	4.9921	0.451306	3.46729	19.6307	150.819	22.5682		1.77452	45.3861	6.97806	53.6109	178.475	1371.18	205.181
			2	286	94.3	67.028	191.7		0.128704	5.59833	0.450015	1.36484	19.5746	59.3672	29.2036		1.38994	35.55	4.85994	14.7396	124.301	376.988	185.446
			3	210.1	29.4	86.0067	180.7		0.0854435	3.71659	0.40668	2.90624	17.6896	126.415	20.5677		1.50317	38.4459	7.15454	51.1282	182.989	1307.68	212.761
			4	300.1	36.5	87.8374	263.6		0.135617	5.89902	0.451906	3.71553	19.6568	161.617	22.3787		2.18057	55.7715	7.26615	59.7417	185.843	1527.99	211.576
			5	207	32.1	84.4928	174.9		0.0805377	3.5032	0.389071	2.50896	16.9237	109.134	20.0297		1.46413	37.4473	7.07307	45.6114	180.905	1166.58	214.107
			6	207.8	28.8	86.1405	179		0.0712835	3.10066	0.343039	2.47512	14.9214	107.662	17.3221		1.67691	42.8896	8.06984	58.2261	206.399	1489.22	239.607
			Average value			83.0815					0.415336	2.73966	18.0661	119.169	22.0117				6.90027	47.1763	176.485	1206.61	211.446
		Old	1	358.2	24.3	93.2161	333.9		0.172634	7.50916	0.481948	7.10427	20.9636	309.019	22.4893		2.68033	68.5535	7.48276	110.301	191.383	2821.13	205.312
			2	377.4	29.7	92.1304	347.7		0.192815	8.38698	0.510903	6.49208	22.2231	282.39	24.1213		3.09614	79.1885	8.20386	104.247	209.827	2666.28	227.75
			3	339.8	24.7	92.731	315.1		0.170515	7.41701	0.501811	6.90346	21.8276	300.284	23.5386		2.72913	69.8018	8.03158	110.491	205.42	2825.98	221.523
			4	322.5	21.7	93.2713	300.8		0.148439	6.45675	0.460276	6.84051	20.0209	297.546	21.4652		2.61005	66.756	8.09317	120.279	206.995	3076.32	221.928
			5	403.3	29.3	92.7349	374		0.217567	9.46364	0.539467	7.42549	23.4655	322.991	25.3039		3.08052	78.7891	7.63828	105.137	195.361	2689.05	210.666
			6	375.9	28.2	92.498	347.7		0.180773	7.8632	0.480907	6.41039	20.9183	278.837	22.6149		3.64665	93.2687	9.70111	129.314	248.121	3307.4	268.245
			Average value			92.7636					0.495886	6.8627	21.5698	298.511	23.2555				8.1918	113.295	209.518	2897.69	225.904
	50 mM NaCl	Young	1	132.2	24.1	81.77	108.1		0.0561199	2.44108	0.424508	2.32863	18.4651	101.29	22.5817		1.28257	32.8038	9.70177	53.2188	248.138	1361.15	303.458
			2	153.4	26.7	82.5945	126.7		0.0768583	3.34315	0.501032	2.87859	21.7937	125.212	26.3864		1.45046	37.0978	9.45541	54.3244	241.837	1389.43	292.8
			3	108.8	17.8	83.6397	91		0.0324827	1.41292	0.298554	1.82487	12.9864	79.3774	15.5266		1.10688	28.3102	10.1735	62.1842	260.204	1590.46	311.101
			4	135	23.2	82.8148	111.8		0.0511026	2.22284	0.378538	2.2027	16.4655	95.8121	19.8823		1.4368	36.7483	10.6429	61.9308	272.209	1583.98	328.697
			5	117.4	19.9	83.0494	97.5		0.0557855	2.42653	0.475174	2.80329	20.6689	121.936	24.8875		1.31771	33.7026	11.2241	66.2167	287.075	1693.6	345.667
			6	100.3	18.4	81.655	81.9		0.0389495	1.69421	0.38833	2.11682	16.8914	92.0766	20.6863		1.00341	25.6639	10.0041	54.5334	255.871	1394.78	313.356
			Average value			82.5873					0.411023	2.35915	17.8785	102.617	21.6585				10.2003	58.7347	260.889	1502.23	315.847
		Intermediate	1	253.1	39.1	84.5516	214		0.371655	16.1661	1.46841	9.50525	63.8724	413.456	75.5426		1.99316	50.9783	7.875	50.976	201.415	1303.79	238.216
			2	278.2	41.1	85.2265	237.1		0.467542	20.337	1.6806	11.3757	73.102	494.817	85.7738		2.22157	56.82	7.9855	54.0527	204.242	1382.48	239.646
			3	217.5	30.6	85.931	186.9		0.295838	12.8682	1.36017	9.6679	59.1643	420.53	68.8509		1.70815	43.6885	7.85355	55.8218	200.867	1427.73	233.753
			4	207.9	28.1	86.4839	179.8		0.240089	10.4433	1.15483	8.5441	50.2324	371.648	58.0829		1.47974	37.8467	7.11757	52.6599	182.043	1346.86	210.494
			5	173.8	25.4	85.3855	148.4		0.22225	9.66734	1.27877	8.74999	55.6233	380.604	65.1438		1.31967	33.7525	7.59301	51.9553	194.203	1328.84	227.443
			6	251.4	37.4	85.1233	214		0.37054	16.1176	1.47391	9.90749	64.1114	430.952	75.316		1.82332	46.6344	7.25268	48.752	185.499	1246.91	217.918
			Average value			85.4503					1.40278	9.62508	61.0176	418.668	71.4517				7.61289	52.3696	194.711	1339.43	227.912
		Old	1	258.5	24.8	90.4062	233.7		0.396185	17.2331	1.53263	15.9752	66.6657	694.882	73.7402		2.75646	70.5008	10.6633	111.148	272.73	2842.77	301.672
			2	348.7	36	89.6759	312.7		0.567889	24.7018	1.62859	15.7747	70.8398	686.162	78.9953		3.37139	86.2286	9.66846	93.6498	247.286	2395.24	275.755
			3	283.5	27.7	90.2293	255.8		0.488727	21.2584	1.7239	17.6436	74.9857	767.453	83.1057		2.86578	73.2968	10.1086	103.458	258.543	2646.1	286.54
			4	293.6	26	91.1444	267.6		0.450818	19.6095	1.53548	17.3391	66.7898	754.211	73.2791		2.93801	75.1442	10.0069	113	255.941	2890.16	280.808
			5	327.5	28.5	91.2977	299		0.473117	20.5795	1.44463	16.6006	62.8381	722.087	68.8276		3.20936	82.0845	9.79958	112.609	250.64	2880.16	274.53
			6	258	22.4	91.3178	235.6		0.375	16.3116	1.45349	16.7411	63.2233	728.197	69.2343		2.36603	60.5148	9.17065	105.626	234.554	2701.55	256.854
			Average value			90.6786					1.55312	16.679	67.5571	725.499	74.5304				9.9029	106.582	253.282	2726	279.36
	400 mM NaCl	Young	1	83.3	21.3	74.4298	62		0.164941	7.17452	1.98008	7.74369	86.1287	336.832	115.718		1.89165	48.3819	22.7089	88.8099	580.815	2271.45	780.353
			2	58.2	13.6	76.6323	44.6		0.0504336	2.19374	0.866557	3.70835	37.6932	161.305	49.187		1.42899	36.5486	24.553	105.073	627.982	2687.39	819.474
			3	63	14.1	77.619	48.9		0.0645937	2.80967	1.0253	4.58111	44.598	199.267	57.4575		1.58711	40.5929	25.1923	112.561	644.331	2878.93	830.12
			4	86.8	20.8	76.0369	66		0.181108	7.87775	2.08649	8.7071	90.7575	378.738	119.36		2.0244	51.7771	23.3226	97.3268	596.511	2489.29	784.502
			5	81.7	18.8	76.989	62.9		0.113764	4.94845	1.39246	6.05126	60.5685	263.215	78.6717		1.96193	50.1794	24.0138	104.358	614.191	2669.12	797.764
			6	70	16.9	75.8571	53.1		0.0663776	2.88727	0.948252	3.92767	41.2467	170.844	54.3742		1.61444	41.2919	23.0635	95.5291	589.884	2443.31	777.625
			Average value			76.6998					1.38319	5.78653	60.1654	251.7	79.128				23.809	100.61	608.952	2573.25	798.307
		Intermediate	1	154.1	33.2	78.4555	120.9		0.765238	33.286	4.96585	23.0493	216.003	1002.59	275.319		2.72327	69.652	17.6721	82.0263	451.992	2097.95	576.112
			2	142.3	34	76.1068	108.3		0.437438	19.0275	3.07406	12.8658	133.714	559.633	175.693		2.80331	71.6991	19.7	82.4504	503.859	2108.8	662.041
			3	163	35.9	77.9755	127.1		0.467542	20.337	2.86836	13.0235	124.767	566.49	160.008		3.20936	82.0845	19.6893	89.3973	503.586	2286.48	645.826
			4	140.7	31.3	77.7541	109.4		0.495416	21.5494	3.52108	15.828	153.159	688.48	196.978		2.73889	70.0514	19.4662	87.5045	497.878	2238.06	640.324
			5	142.9	31.4	78.0266	111.5		0.583499	25.3808	4.08327	18.5828	177.612	808.306	227.631		2.67642	68.4537	18.7293	85.2364	479.032	2180.05	613.934
			6	175.6	38.4	78.1321	137.2		0.506566	22.0344	2.88477	13.1918	125.481	573.813	160.601		3.21522	82.2343	18.3099	83.7297	468.304	2141.52	599.375
			Average value			77.7418					3.56623	16.0902	155.123	699.885	199.371				18.9278	85.0574	484.108	2175.48	622.935
		Old	1	182.6	37.3	79.5728	145.3		1.00273	43.6162	5.49138	26.8827	238.862	1169.33	300.18		3.34797	85.6295	18.335	89.7578	468.946	2295.7	589.329
			2	157.7	32.8	79.201	124.9		0.841056	36.5839	5.33326	25.6419	231.984	1115.36	292.906		2.95949	75.6935	18.7666	90.2282	479.984	2307.73	606.033
			3	201.9	36.9	81.7236	165		1.16774	50.7939	5.78376	31.6461	251.58	1376.53	307.842		3.72083	95.1661	18.4291	100.836	471.352	2579.03	576.764
			4	175.2	32.7	81.3356	142.5		0.946978	41.1913	5.40512	28.9596	235.11	1259.67	289.061		3.11371	79.6379	17.7723	95.2204	454.554	2435.41	558.863
			5	221.2	44.2	80.0181	177		1.28147	55.7408	5.79325	28.9925	251.993	1261.1	314.92		3.81258	97.5128	17.2359	86.2575	440.835	2206.17	550.92
			6	174.3	34.1	80.436	140.2		0.930253	40.4638	5.33708	27.2802	232.15	1186.62	288.615		2.95949	75.6935	16.9793	86.7884	434.271	2219.75	539.896
			Average value			80.3812					5.52398	28.2338	240.28	1228.1	298.921				17.9197	91.5147	458.324	2340.63	570.301
	cv. 5206 ebcf
	Treatment	Leaf age	Replica	FW	DW	Watercont [%]	Waterfraction		mg in Sample	µmol in Sample	mg/g FW	mg/g DW	µmol/g FW	µmol/g DW	mM		mg in Sample	µmol in Sample	mg/g FW	mg/g DW	µmol/g FW	µmol/g DW	mM
									Sodium								Potassium
	0 mM NaCl	Young	1	111.3	20	82.0305	91.3		0.0218905	0.952184	0.19668	1.09452	8.55511	47.6092	10.4292		0.929232	23.7666	8.34889	46.4616	213.536	1188.33	260.313
			2	128.5	24	81.323	104.5		0.0187686	0.816389	0.146059	0.782025	6.35322	34.0162	7.81233		1.07369	27.4614	8.35558	44.7372	213.707	1144.22	262.788
			3	117.7	21.6	81.6483	96.1		0.0212215	0.923085	0.180302	0.982478	7.8427	42.7354	9.60547		0.938993	24.0162	7.97785	43.4719	204.046	1111.86	249.908
			4	121.2	23.9	80.2805	97.3		0.0182111	0.79214	0.150257	0.761971	6.53581	33.1439	8.14121		1.09712	28.0605	9.05213	45.9045	231.522	1174.08	288.392
			5	112.5	22.5	80	90		0.0118558	0.515699	0.105385	0.526925	4.58399	22.92	5.72999		1.11274	28.4599	9.89098	49.4549	252.977	1264.89	316.222
			6	103.4	19.4	81.2379	84		0.00962587	0.418702	0.0930935	0.496179	4.04935	21.5826	4.98455		0.964371	24.6653	9.3266	49.7098	238.542	1271.41	293.634
			Average value			81.0867					0.145296	0.774017	6.32003	33.6679	7.78379				8.82534	46.6233	225.722	1192.46	278.543
		Intermediate	1	267.4	38.9	85.4525	228.5		0.100496	4.37132	0.375825	2.58343	16.3475	112.373	19.1305		1.77452	45.3861	6.6362	45.6175	169.731	1166.74	198.626
			2	156.9	23.5	85.0223	133.4		0.0525521	2.28589	0.33494	2.23626	14.5691	97.2719	17.1356		1.14983	29.4086	7.3284	48.9288	187.435	1251.43	220.454
			3	188.9	26.1	86.1832	162.8		0.0919103	3.99788	0.486556	3.52147	21.164	153.175	24.557		1.16935	29.9079	6.1903	44.8026	158.327	1145.9	183.71
			4	147.3	26.4	82.0774	120.9		0.0566774	2.46533	0.384775	2.14687	16.7368	93.3838	20.3915		0.878475	22.4684	5.96385	33.2756	152.535	851.075	185.843
			5	134.7	21	84.4098	113.7		0.0387265	1.68451	0.287502	1.84412	12.5056	80.2147	14.8154		0.960466	24.5654	7.13041	45.7365	182.371	1169.78	216.055
			6	161.2	20.3	87.4069	140.9		0.0645937	2.80967	0.400705	3.18195	17.4297	138.407	19.9409		1.06003	27.1118	6.57585	52.2181	168.188	1335.56	192.419
			Average value			85.092					0.378384	2.58568	16.4588	112.471	19.3285				6.6375	45.0965	169.765	1153.41	199.518
		Old	1	224.9	16.2	92.7968	208.7		0.130377	5.67107	0.57971	8.04794	25.216	350.066	27.1733		1.68277	43.0394	7.4823	103.875	191.371	2656.75	206.226
			2	334.9	24.9	92.5649	310		0.200843	8.73617	0.599709	8.06596	26.0859	350.85	28.1812		2.49097	63.7103	7.43794	100.039	190.237	2558.65	205.517
			3	361.4	22.8	93.6912	338.6		0.190473	8.28513	0.527043	8.35409	22.9251	363.383	24.4688		2.71351	69.4023	7.50834	119.014	192.037	3043.96	204.968
			4	245.7	19.3	92.1449	226.4		0.143756	6.25305	0.585089	7.44851	25.45	323.992	27.6195		1.7101	43.7384	6.96011	88.6062	178.016	2266.24	193.191
			5	257.7	16.1	93.7524	241.6		0.131157	5.70502	0.508953	8.14641	22.1382	354.349	23.6135		1.83309	46.884	7.11325	113.856	181.933	2912.05	194.056
			6	350.5	22.6	93.5521	327.9		0.189804	8.25604	0.541525	8.39842	23.555	365.311	25.1785		2.8365	72.5479	8.09272	125.509	206.984	3210.08	221.25
			Average value			93.0837					0.557005	8.07689	24.2284	351.325	26.0391				7.43244	108.483	190.096	2774.62	204.202
	50 mM NaCl	Young	1	142.7	28.2	80.2383	114.5		0.0802032	3.48865	0.562041	2.84409	24.4474	123.711	30.4685		1.10688	28.3102	7.75669	39.251	198.389	1003.91	247.25
			2	125.7	23.3	81.4638	102.4		0.054782	2.38289	0.435815	2.35116	18.9569	102.27	23.2704		1.14787	29.3587	9.13186	49.265	233.561	1260.03	286.706
			3	126.8	22.6	82.1767	104.2		0.0727329	3.16371	0.573604	3.21827	24.9504	139.987	30.3619		1.05027	26.8622	8.28286	46.472	211.847	1188.59	257.795
			4	100.8	18	82.1429	82.8		0.0396185	1.72331	0.39304	2.20103	17.0963	95.7393	20.8129		0.974132	24.9149	9.664	54.1184	247.172	1384.16	300.905
			5	91.4	16.4	82.0569	75		0.0434093	1.8882	0.474938	2.64691	20.6587	115.134	25.176		0.823815	21.0703	9.01329	50.2326	230.529	1284.78	280.938
			6	94.1	16.5	82.4655	77.6		0.0488727	2.12584	0.519369	2.96198	22.5913	128.839	27.3949		0.693019	17.7251	7.36471	42.0012	188.364	1074.25	228.416
			Average value			81.7573					0.493135	2.70391	21.4502	117.613	26.2474				8.53557	46.89	218.31	1199.29	267.002
		Intermediate	1	154.9	20	87.0884	134.9		0.214445	9.32785	1.38441	10.7223	60.2185	466.392	69.1464		1.27867	32.704	8.25481	63.9335	211.13	1635.2	242.431
			2	198	25.1	87.3232	172.9		0.349356	15.1961	1.76442	13.9186	76.7482	605.424	87.8898		1.61835	41.3917	8.17347	64.476	209.049	1649.07	239.397
			3	176	23.4	86.7045	152.6		0.193261	8.40638	1.09807	8.25901	47.7635	359.247	55.0877		1.38213	35.3502	7.85304	59.0656	200.854	1510.69	231.653
			4	180.7	27.6	84.7261	153.1		0.243434	10.5888	1.34717	8.82008	58.5988	383.652	69.1627		1.3099	33.5028	7.24906	47.4603	185.406	1213.87	218.83
			5	198.3	27.6	86.0817	170.7		0.265734	11.5588	1.34006	9.62803	58.2893	418.796	67.714		1.5305	39.1449	7.7181	55.4529	197.402	1418.29	229.32
			6	137.6	19.8	85.6105	117.8		0.136397	5.93296	0.991261	6.88876	43.1175	299.645	50.3647		1.00927	25.8137	7.33482	50.9733	187.599	1303.72	219.131
			Average value			86.2557					1.3209	9.70612	57.456	422.193	66.5609				7.76388	56.8936	198.573	1455.14	230.127
		Old	1	179.3	12.6	92.9727	166.7		0.270193	11.7528	1.50693	21.4439	65.5481	932.759	70.5025		1.67496	42.8397	9.34166	132.933	238.928	3399.98	256.987
			2	259.3	19.4	92.5183	239.9		0.473117	20.5795	1.82459	24.3875	79.3655	1060.8	85.7835		2.27818	58.268	8.78588	117.432	224.713	3003.5	242.885
			3	210.2	13.4	93.6251	196.8		0.291378	12.6742	1.38619	21.7446	60.2961	945.838	64.4016		1.79014	45.7856	8.51635	133.592	217.819	3416.83	232.65
			4	207.9	17.5	91.5825	190.4		0.358276	15.5841	1.72331	20.4729	74.9598	890.522	81.8495		1.85261	47.3833	8.91105	105.863	227.914	2707.62	248.862
			5	209.8	13.8	93.4223	196		0.331516	14.4202	1.58015	24.0229	68.733	1044.94	73.5723		1.79404	45.8854	8.5512	130.003	218.71	3325.03	234.109
			6	220.9	17.6	92.0326	203.3		0.378345	16.4571	1.71274	21.4969	74.5003	935.063	80.9499		2.03025	51.9269	9.19083	115.355	235.07	2950.39	255.42
			Average value			92.6923					1.62232	22.2615	70.5671	968.32	76.1765				8.88283	122.53	227.192	3133.89	245.152
	400 mM NaCl	Young	1	156.9	38	75.7808	118.9		0.120676	5.24914	0.76913	3.1757	33.4553	138.135	44.1475		3.67007	93.8679	23.3912	96.5809	598.266	2470.21	789.469
			2	66.9	14.8	77.8774	52.1		0.07028	3.05701	1.05052	4.74865	45.6953	206.555	58.6759		1.52855	39.095	22.8482	103.28	584.379	2641.55	750.383
			3	89	20.3	77.191	68.7		0.120788	5.25399	1.35717	5.95015	59.0336	258.817	76.4773		2.06735	52.8756	23.2286	101.84	594.108	2604.71	769.659
			4	93.9	21.1	77.5293	72.8		0.153791	6.68954	1.63782	7.28867	71.2411	317.04	91.8893		2.19228	56.0711	23.347	103.9	597.136	2657.4	770.207
			5	106.3	23.7	77.7046	82.6		0.139296	6.05906	1.31041	5.87749	56.9996	255.657	73.3542		2.46168	62.9614	23.1579	103.868	592.299	2656.6	762.244
			6	73.5	15.8	78.5034	57.7		0.107966	4.69626	1.46892	6.83328	63.8946	297.231	81.3909		1.71205	43.7884	23.2932	108.358	595.76	2771.42	758.897
			Average value			77.4311					1.26566	5.64565	55.0532	245.572	70.9892				23.211	102.971	593.658	2633.65	766.81
		Intermediate	1	163.3	36.1	77.8934	127.2		0.508796	22.1314	3.11571	14.0941	135.526	613.059	173.989		3.02586	77.3911	18.5295	83.8188	473.92	2143.8	608.42
			2	121.2	26.4	78.2178	94.8		0.38392	16.6996	3.16766	14.5424	137.785	632.561	176.156		2.29184	58.6175	18.9096	86.8123	483.643	2220.36	618.328
			3	136.6	30.2	77.8917	106.4		0.407334	17.7181	2.98195	13.4879	129.708	586.691	166.523		2.55148	65.2582	18.6785	84.4862	477.732	2160.87	613.329
			4	131.8	28.5	78.3763	103.3		0.432978	18.8335	3.28512	15.1922	142.895	660.825	182.319		2.42654	62.0627	18.4108	85.1419	470.885	2177.64	600.8
			5	166.2	33.9	79.6029	132.3		0.502106	21.8404	3.0211	14.8114	131.41	644.26	165.083		3.18594	81.4853	19.1693	93.9805	490.285	2403.7	615.913
			Average value	203.9	43.5	78.666	160.4		0.602453	26.2053	2.95465	13.8495	128.52	602.42	163.375		3.53538	90.4227	17.3388	81.273	443.466	2078.68	563.733
			MW			78.4414					3.0877	14.3296	134.307	623.303	171.241				18.5061	85.9188	473.322	2197.51	603.421
		Old	1	126.6	23	81.8325	103.6		0.71395	31.0551	5.63941	31.0413	245.301	1350.22	299.76		2.1591	55.2223	17.0545	93.8738	436.195	2400.97	533.034
			2	105.3	18.9	82.0513	86.4		0.52998	23.0529	5.03305	28.0413	218.926	1219.73	266.816		2.02245	51.7272	19.2065	107.008	491.236	2736.89	598.694
			3	147.3	29.1	80.2444	118.2		0.664891	28.9212	4.51386	22.8485	196.342	993.855	244.68		2.90678	74.3454	19.7337	99.8893	504.721	2554.82	628.979
			4	145.2	27.4	81.1295	117.8		0.668236	29.0667	4.60218	24.3882	200.184	1060.83	246.746		2.7018	69.1027	18.6074	98.6058	475.914	2522	586.611
			5	118.6	18.4	84.4857	100.2		0.618063	26.8843	5.21132	33.5904	226.68	1461.1	268.306		2.13762	54.6731	18.0238	116.175	460.987	2971.36	545.639
			6	180.5	32.3	82.1053	148.2		0.935828	40.7063	5.18464	28.973	225.52	1260.26	274.671		3.27378	83.7322	18.1373	101.356	463.89	2592.33	564.994
			Average value			81.9748					5.03074	28.1471	218.825	1224.33	266.83				18.4605	102.818	472.157	2629.73	576.325
	Abbreviations:
	FW	Fresh weight of the sample in g
	DW	Dry weight of the sample in g
	Water fraction	Calculated water fraction in ml (= FW-DW)
	mg in sample	Measured mass of ion (in mg) in the sample
	µmol in sample	Measured moles of ion (in µmol) in the sample
	mg/g FW	Measured mass of ion in mg per g fresh weight of the sample
	mg/g DW	Measured mass of ion in mg per g dry weight of the sample
	µmol/g FW	Measured moles of ion in µmol per g fresh weight of the sample
	µmol/g DW	Measured moles of ion in µmol per g dry weight of the sample
	mM	Measured concentration of the ion in mM based on the water fraction

## Sheet: Table S2.
	Table S2. Raw data and additional data related to Figure 4.
	cv. 5206 wild type
	Salt treatment	Sample	Replica	FW	DW	Water content [%]	Water fraction		Leaf factor		mg in sample	µmol in sample	mg/g FW	mg/g DW	µmol/g FW	µmol/g DW	mM	mg	µg		mg in sample	µmol in sample	mg/g FW	mg/g DW	µmol/g FW	µmol/g DW	mM	mg	µg
											Sodium										Potassium
	0 mM NaCl	Non-scraped leaf	1	114.1	21.2	81.4198	92.9		1.05307		0.00515814	0.224367	0.0452072	0.243309	1.96641	10.5833	2.41514	0.00543186	5.43186		1.28295	32.8134	11.2441	60.5165	287.585	1547.8	353.212	1.35103	1351.03
			2	139.3	25.3	81.8378	114		0.882411		0.00447174	0.19451	0.0321015	0.176748	1.39634	7.68814	1.70623	0.00394591	3.94591		1.75054	44.7728	12.5667	69.1913	321.413	1769.67	392.744	1.5447	1544.7
			3	145	26.8	81.5172	118.2		0.833022		0.00673284	0.292862	0.0464334	0.251225	2.01974	10.9277	2.47769	0.00560861	5.60861		1.67845	42.929	11.5755	62.6288	296.062	1601.83	363.19	1.39819	1398.19
			4	99.3	16	83.8872	83.3		1.39531		0.00285666	0.124258	0.028768	0.178541	1.25134	7.76612	1.49169	0.00398594	3.98594		1.3414	34.3084	13.5085	83.8374	345.502	2144.27	411.865	1.87167	1871.67
			Average value			82.1655							0.0381275	0.212456	1.65846	9.24133	2.02269	0.00474308	4.74308				12.2237	69.0435	311.078	1733.75	380.253	1.5414	1541.4
	0 mM NaCl	Scraped leaf	1	103.3	21.3	79.3804	82		1.06925		0.00499663	0.217342	0.0483701	0.234584	2.10399	10.2038	2.65051	0.00534265	5.34265		1.04915	26.8338	10.1564	49.2561	259.765	1259.8	327.241	1.12181	1121.81
			2	124.3	24.5	80.2896	99.8		0.929592		0.00362382	0.157628	0.0291538	0.147911	1.26812	6.43378	1.57943	0.00336868	3.36868		1.51869	38.8429	12.218	61.9875	312.493	1585.43	389.208	1.41176	1411.76
			3	126.6	25.5	79.8578	101.1		0.893137		0.00519852	0.226123	0.0410626	0.203863	1.78612	8.86757	2.23663	0.00464299	4.64299		1.38621	35.4545	10.9495	54.3611	280.051	1390.37	350.687	1.23807	1238.07
			4	106.9	19.8	81.478	87.1		1.15025		0.00285666	0.124258	0.0267227	0.144276	1.16238	6.27565	1.42661	0.00328588	3.28588		1.35893	34.7568	12.7122	68.633	325.134	1755.4	399.045	1.56312	1563.12
			Average value			80.2515							0.0363273	0.182659	1.58015	7.94521	1.9733	0.00416005	4.16005				11.509	58.5594	294.704	1491.64	366.545	1.33369	1333.69
	0 mM NaCl	EBC	1	8.3	0.5	93.9759	7.8		1.2		0.00108008	0.0469809	0.13013	2.16016	5.66035	93.9619	6.0232	0.0012961	1.2961		0.154889	3.96153	18.6613	309.778	477.293	7923.06	507.889	0.185867	185.867
			2	11.5	0.9	92.1739	10.6		0.666667		0.000999327	0.0434683	0.086898	1.11036	3.77986	48.2981	4.10079	0.000666218	0.666218		0.252304	6.45306	21.9394	280.337	561.136	7170.07	608.779	0.168202	168.202
			3	10.1	0.6	94.0594	9.5		1		0.00083782	0.0364431	0.0829524	1.39637	3.60823	60.7386	3.83612	0.00083782	0.83782		0.205545	5.25713	20.351	342.574	520.508	8761.88	553.382	0.205545	205.545
			4	7.8	0.4	94.8718	7.4		1.5		0.000716689	0.0311743	0.0918832	1.79172	3.9967	77.9356	4.21274	0.00107503	1.07503		0.156837	4.01136	20.1074	392.094	514.277	10028.4	542.076	0.235256	235.256
			Average value			93.7703							0.097966	1.61465	4.26129	70.2336	4.54321	0.000968792	0.968792				20.2648	331.196	522.098	8201.28	553.031	0.198718	198.718
	400 mM NaCl	Non-scraped leaf	1	161.5	30.2	81.3003	131.3		0.754139		0.0322914	1.4046	0.199947	1.06925	8.6972	46.5099	10.6976	0.0243522	24.3522		3.08317	78.8569	19.0908	102.092	488.278	2611.16	600.586	2.32514	2325.14
			2	114.6	21.8	80.9773	92.8		1.04472		0.0202591	0.881222	0.176781	0.929316	7.68954	40.423	9.49592	0.0211652	21.1652		2.17916	55.7355	19.0154	99.9616	486.348	2556.67	600.598	2.27663	2276.63
			3	95.2	14.1	85.1891	81.1		1.61525		0.0276077	1.20087	0.289997	1.95799	12.6142	85.1679	14.8072	0.0445932	44.5932		1.50895	38.5938	15.8503	107.018	405.397	2737.15	475.879	2.43733	2437.33
			4	166.6	25	84.994	141.6		0.911		0.0403264	1.7541	0.242055	1.61306	10.5288	70.164	12.3877	0.0367373	36.7373		2.50063	63.9575	15.0098	100.025	383.899	2558.3	451.678	2.27808	2278.08
			Average value			83.1152							0.227195	1.3924	9.88243	60.5662	11.8471	0.031712	31.712				17.2416	102.274	440.87	2603.11	532.185	2.32929	2329.29
	400 mM NaCl	Scraped leaf	1	148.9	28.3	80.994	120.6		0.80742		0.022076	0.960255	0.148261	0.780072	6.44899	33.9313	7.96231	0.0178246	17.8246		2.58051	66.0006	17.3305	91.1841	443.255	2332.18	547.269	2.08356	2083.56
			2	110.4	21.4	80.6159	89		1.06776		0.0223991	0.974305	0.20289	1.04668	8.82523	45.5283	10.9473	0.0239167	23.9167		1.92394	49.2077	17.427	89.9036	445.722	2299.42	552.895	2.0543	2054.3
			3	103.1	16.4	84.0931	86.7		1.39329		0.0338257	1.47134	0.328086	2.06254	14.271	89.7157	16.9704	0.0471291	47.1291		1.50895	38.5938	14.6358	92.0092	374.333	2353.28	445.142	2.10241	2102.41
			4	153.1	25.3	83.4749	127.8		0.903162		0.0320895	1.39582	0.209598	1.26836	9.11702	55.1706	10.9219	0.028982	28.982		2.32529	59.4728	15.188	91.9085	388.457	2350.7	465.358	2.10011	2100.11
			Average value			82.2945							0.222209	1.28941	9.66555	56.0865	11.7005	0.0294631	29.4631				16.1453	91.2514	413.724	2333.42	502.666	2.08509	2085.09
	400 mM NaCl	EBC	1	7	0.7	90	6.3		1.07143		0.00184724	0.0803506	0.263892	2.63892	11.4787	114.787	12.7541	0.00197919	1.97919		0.240614	6.15408	34.3734	343.734	879.154	8791.54	976.837	0.257801	257.801
			2	6.1	0.8	86.8852	5.3		0.9375		0.00180686	0.0785943	0.296207	2.25858	12.8843	98.2428	14.8291	0.00169393	1.69393		0.21139	5.40662	34.654	264.237	886.331	6758.27	1020.12	0.198178	198.178
			3	7.4	0.7	90.5405	6.7		1.07143		0.00172611	0.0750817	0.233258	2.46587	10.1462	107.26	11.2062	0.0018494	1.8494		0.184113	4.70899	24.8802	263.019	636.35	6727.13	702.834	0.197264	197.264
			4	8.5	0.8	90.5882	7.7		0.9375		0.00172611	0.0750817	0.203072	2.15764	8.83314	93.8521	9.75087	0.00161823	1.61823		0.225028	5.75543	26.4738	281.284	677.11	7194.29	747.459	0.210963	210.963
			Average value			89.5035							0.249107	2.38025	10.8356	103.535	12.1351	0.00178519	1.78519				30.0954	288.069	759.487	7341.7	861.812	0.216052	216.052
	Abbreviations:
	FW	Fresh weight of the sample in g
	DW	Dry weight of the sample in g
	Water fraction	Calculated water fraction in ml (= FW-DW)
	Leaf factor	Multiplication factor to normalize individual values; based on average leaf DW (= Average DW/ individual sample DW)
	mg in sample	Measured mass of ion (in mg) in the sample
	µmol in sample	Measured moles of ion (in µmol) in the sample
	mg/g FW	Measured mass of ion in mg per g fresh weight of the sample
	mg/g DW	Measured mass of ion in mg per g dry weight of the sample
	µmol/g FW	Measured moles of ion in µmol per g fresh weight of the sample
	µmol/g DW	Measured moles of ion in µmol per g dry weight of the sample
	mM	Measured concentration of the ion in mM based on the water fraction
	mg	mg ion present in a sample of standardised weight
	µg	µg ion present in a sample of standardised weight

## Sheet: Table S3.
	Table S3. Raw data and additional data related to Figure 5.
	cv. 5206 wild type
	Salt treatment	Sample	Replica	FW	DW	Water content [%]	Water fraction		mg in sample	µmol in sample	mg/g FW	mg/g DW	µmol/g FW	µmol/g DW	mM		mg in sample	µmol in sample	mg/g FW	mg/g DW	µmol/g FW	µmol/g DW	mM
									Sodium								Potassium
	0 mM NaCl	EBC young	1	9.2	1	89.1304	8.2		0.000407401	0.017721	0.0442827	0.407401	1.92619	17.721	2.16109		0.195805	5.00802	21.2832	195.805	282.604	2317.36	610.734
			2	6.3	0.7	88.8889	5.6		0.00018915	0.00822759	0.0300239	0.270215	1.30597	11.7537	1.46921		0.122417	3.13102	19.4313	174.882	266.386	2131.09	559.11
			3	3.7	0.6	83.7838	3.1		5.82001e-05	0.00253157	0.0157298	0.0970002	0.684207	4.21928	0.816634		0.12179	3.11497	32.9163	202.984	738.272	3814.41	1004.83
			4	10.5	1	90.4762	9.5		0.000582001	0.0253157	0.0554287	0.582001	2.41101	25.3157	2.66481		0.213368	5.45722	20.3208	213.368	215.567	2047.89	574.444
			Average			88.0698					0.0363662	0.339154	1.81131	16.3017	1.77794				23.4879	196.76	256.28	2349.81	687.28
		leaf young	1	418.8	77.2	81.5664	341.6		0.0161142	0.700927	0.038477	0.208733	1.67366	9.07937	2.05189		4.41006	112.794	10.5302	57.1251	12423.1	54970.7	330.194
			2	314.2	53.6	82.9408	260.6		0.0114581	0.498402	0.0364677	0.213771	1.58626	9.29854	1.91252		3.12421	79.9064	9.94336	58.2874	8593.43	41780.8	306.625
			3	294.1	50.7	82.761	243.4		0.00731139	0.318028	0.0248602	0.144209	1.08136	6.27274	1.30661		3.20784	82.0455	10.9073	63.271	13079.7	62792.8	337.081
			4	307.2	51.2	83.3333	256		0.00891189	0.387646	0.0290101	0.17406	1.26187	7.57121	1.51424		3.17648	81.2433	10.3401	62.0405	10730.6	53652.8	317.357
						82.6504					0.0322037	0.185193	1.42772	8.18652	1.69631				10.4302	60.181	10871.2	52465.1	322.814
			Average
		EBC old	1	0.2	0.1	50	0.1		0.0002619	0.011392	1.3095	2.619	56.9602	113.92	113.92		0.024358	0.622995	121.79	243.58	5.46868	5.46868	6229.95
			2	0.5	0.4	20	0.1		0.000392851	0.0170881	0.785701	0.982127	34.1761	42.7202	170.881		0.0444299	1.13636	88.8598	111.075	26.6002	6.65004	11363.6
			3	0.6	0.5	16.6667	0.1		0.000582001	0.0253157	0.970002	1.164	42.1928	50.6313	253.157		0.0619928	1.58556	103.321	123.986	31.3158	6.26317	15855.6
			4	2.1	1.3	38.0952	0.8		0.00242985	0.105693	1.15707	1.86912	50.3299	81.3022	132.116		0.256439	6.55882	122.114	197.261	80.6722	49.6444	8198.53
			Average			31.1905					1.05557	1.65856	46.9084	69.3429	167.518				109.021	168.975	35.7057	14.7801	10411.9
		leaf old	1	873.2	65.6	92.4874	807.6		0.331704	14.4283	0.379872	5.05647	16.5235	219.944	17.8657		4.79686	122.687	5.49343	73.1229	557.81	6867.19	151.916
			2	725.7	66.8	90.7951	658.9		0.271322	11.8018	0.373876	4.0617	16.2627	176.674	17.9114		3.92917	100.495	5.41432	58.8199	568.813	5610.64	152.519
			3	782.6	63.6	91.8732	719		0.272777	11.8651	0.348552	4.28894	15.1612	186.559	16.5023		3.95008	101.029	5.04738	62.1081	541.542	6122.15	140.514
			4	550.9	44	92.0131	506.9		0.213849	9.30192	0.388181	4.8602	16.885	211.407	18.3506		3.1033	79.3717	5.63314	70.5295	375.444	4325.29	156.582
			Average			91.7922					0.37262	4.56683	16.1633	197.488	17.6575				5.39707	66.1451	510.894	5714.04	150.383
	400 mM NaCl	EBC young	1	7.9	1	87.3418	6.9		0.00158595	0.0689852	0.200754	1.58595	8.7323	68.9852	9.99785		0.315609	8.07219	39.9505	315.609	117.013	807.393	1169.88
			2	9.3	1.1	88.172	8.2		0.00210975	0.0917692	0.226855	1.91796	9.86766	83.4266	11.1914		0.33589	8.59091	36.1172	305.354	102.976	767.637	1047.67
			3	6.2	0.8	87.0968	5.4		0.00120765	0.05253	0.194783	1.50957	8.47258	65.6625	9.72777		0.249957	6.39305	40.3157	312.447	97.3623	657.195	1183.9
			4	9.3	1.1	88.172	8.2		0.00126585	0.0550615	0.136113	1.15077	5.9206	50.056	6.71482		0.348853	8.92246	37.5111	317.139	178.25	1328.77	1088.1
			Average			87.6957					0.189626	1.54106	8.2063	67.0865	9.40795				38.4736	312.637	119.169	849.776	1122.39
		leaf young	1	330.8	75.5	77.1765	255.3		0.0936658	4.07424	0.283149	1.24061	12.3163	53.9634	15.9586		6.44861	164.933	19.494	85.412	3056.39	10335	646.037
			2	215.3	48.9	77.2875	166.4		0.0728593	3.1692	0.338408	1.48996	14.7199	64.8099	19.0457		3.92917	100.495	18.2497	80.3511	1550.61	5276.5	603.934
			3	193.7	44	77.2845	149.7		0.0666027	2.89706	0.343845	1.5137	14.9564	65.8423	19.3524		7.44174	190.334	38.4189	169.131	2890.76	9835.15	1271.44
			4	371.9	77.4	79.188	294.5		0.105015	4.56789	0.282374	1.35678	12.2826	59.0167	15.5107		9.16667	234.452	24.6482	118.432	3972.64	15115.5	796.101
			Average			77.7341					0.311944	1.40026	13.2305	59.8389	17.4669				25.2027	113.332	2883.64	9878.91	829.377
		EBC old	1	0.7	0.5	28.5714	0.2		0.000669301	0.029113	0.956145	1.3386	41.59	58.226	145.565		0.0762103	1.9492	108.872	152.421	33.4764	13.3906	9745.99
			2	0.7	0.5	28.5714	0.2		0.000480151	0.0208854	0.68593	0.960302	29.8363	41.7708	104.427		0.052375	1.33957	74.8214	104.75	32.0696	12.8278	6697.86
			3	0.8	0.5	37.5	0.3		0.000654751	0.0284801	0.818439	1.3095	35.6001	56.9602	94.9337		0.0686834	1.75668	85.8542	137.367	30.8405	18.5043	5855.61
			4	0.8	0.6	25	0.2		0.0013968	0.0607576	1.746	2.328	75.947	101.263	303.788		0.12639	3.23262	157.987	210.65	31.9231	10.641	16163.1
			Average			29.9107					1.05163	1.4841	46.412	66.3029	162.178				106.884	151.297	31.2131	12.7608	9615.64
		leaf old	1	659.8	99.1	84.9803	560.7		1.29568	56.359	1.96375	13.0745	85.4183	568.708	100.515		8.46468	216.497	12.8292	85.4155	380.683	2153.87	386.12
			2	902.5	148.9	83.5014	753.6		2.74777	119.522	3.04462	18.4538	132.434	802.697	158.601		13.4617	344.305	14.916	90.4079	428.935	2170.89	456.88
			3	792.4	128.6	83.7708	663.8		2.01736	87.7504	2.54589	15.6871	110.74	682.351	132.194		11.7682	300.989	14.8513	91.5099	441.106	2276.88	453.434
			4	745.4	155.5	79.1387	589.9		3.2512	141.42	4.36169	20.9081	189.723	909.451	239.735		10.7019	273.717	14.3572	68.8222	300.969	1141.75	464.005
			Average			82.8478					2.97899	17.0309	130.657	761.23	157.761				14.2384	84.0389	372.919	1799.41	440.11
	Abbreviations:
	FW	Fresh weight of the sample in g
	DW	Dry weight of the sample in g
	Water fraction	Calculated water fraction in ml (= FW-DW)
	mg in Sample	Measured mass of ion (in mg) in the sample
	µmol in Sample	Measured moles of ion (in µmol) in the sample
	mg/g FW	Measured mass of ion in mg per g fresh weight of the sample
	mg/g DW	Measured mass of ion in mg per g dry weight of the sample
	µmol/g FW	Measured moles of ion in µmol per g fresh weight of the sample
	µmol/g DW	Measured moles of ion in µmol per g dry weight of the sample
	mM	Measured concentration of the ion in mM based on the water fraction
